# Supplementary material for: A chromosome-level genome assembly of Drosophila madeirensis, a fruit fly species endemic to the island of Madeira
Source: G3 (Bethesda). 2024 Jul 20;14(9):jkae167. doi: 10.1093/g3journal/jkae167 (PMC11373663; doi:10.1093/g3journal/jkae167)
Supplement: jkae167_Supplementary_Data [file jkae167_supplementary_data.zip]

Archive with 2 entries (2 files):
- Supplemental_Figures_G3-2024-405197.docx
- Supplemental_Tables_G3-2024-405197.xlsx
