# Supplementary material for: A chromosome-level genome assembly of Drosophila madeirensis, a fruit fly species endemic to the island of Madeira
Source: G3 (Bethesda). 2024 Jul 20;14(9):jkae167. doi: 10.1093/g3journal/jkae167 (PMC11373663; doi:10.1093/g3journal/jkae167)
Supplement: jkae167_Supplementary_Data [file jkae167_supplementary_data.zip › Supplemental_Tables_G3-2024-405197.xlsx]

## Sheet: TableS1
Table S1. A summary of references investigating the F1 fertility of D. subobscura and D. madeirensis.
D. madeirensis♀×D. subobscura♂		D. subobscura♀×D. madirensis♂		Reference	Doi
♀	♂	♀	♂
fertile	sterile	Could not obtain F1		Krimbas & Loukas 1984, Heredity	https://doi.org/10.1038/hdy.1984.109
fertile	sterile	sublethal	sterile	Khadem & Krimbas, 1991, Heredity	https://doi.org/10.1038/hdy.1991.75
fertile	sterile	sublethal	sterile	Papaceit et al, 1991, Genetica	https://doi.org/10.1007/bf00116550
fertile	sterile	fertile	sterile	Khadem & Krimbas, 1993, Heredity	https://doi.org/10.1038/hdy.1993.50
fertile	fertile	sublethal	fertile	Rego et al, 2006, Evolution	https://doi.org/10.1111/j.0014-3820.2006.tb01153.x

## Sheet: TableS2
Table S2. Options used in genome assembly.
Assembler	Options
Hifiasm	-f 0 -l 0 -t 12 -D 50 -N 1000
HiCanu	genomeSize=140m -pacbio-hifi
IPA	--nthreads 6 --njobs 4
Flye	--pacbio-hifi --threads 12 --scaffold
NextDenovo	read_type = hifi, read_cutoff = 1k, genome_size = 140M, pa_correction = 2, sort_options = -m 1g -t 6, minimap2_options_raw = -t 12, correction_options = -p 12, minimap2_options_cns = -t 12, nextgraph_options = -a 1

## Sheet: TableS3
Table S3. Details of samples used in RNA-seq analysis.
Stage	Sex	The number of samples
Embryos, 16-17 hours post oviposition	Mixed	57
Larvae, day 0 of 3rd instar	Female	4
	Male	4
Pupae, stage P9	Female	4
	Male	4
Adults, 3 days post eclosion	Female	4
	Male	4

## Sheet: TableS4
TableS4. Statistics of genomes assemblies of the D. subobscura subgroup species.
Species	QUAST-LG					BUSCO (3285 groups searched)				Merqury
	Number of contigs/scaffolds	Total length (bp)	Largest contig (bp)	N50 (bp)	L50	Complete and single-copy	Complete and duplicated	Fragmented	Missing	QV**
D. madeirensis	111	135508623	30799563	24201710	3	3240	18	16	11	54.7
D. subobscura	32	126248017	30159154	24182865	3	3225	19	23	18	36.7
D. guanche	6*	121042780	29604737	23034698	3	3223	16	16	20	44
*The genome assembly of D. guanche also has unplaced scaffolds, but not included. See https://denovo.cnag.cat/dguanche_data.
**Consensus quality value (QV) represents a log-scaled probability of error for the consensus base calls. Higher QVs indicate a more accurate consensus.

## Sheet: Table S5
Table S5. Genomic location of breakpoints of inversions found by comparing D. subobscura and D. madeirensis chromosomes.
Inversion	Breakpoint	Location
O4	Proximal	chrO:21020314-21018943
	Distal	chrO:29428810-29430187
A6	–	chrA:22464641-22475951
Ah4	Proximal	chrA:1266080-1269252
	Distal	chrA:9834838-9836020
